# Supplementary material for: Evodiamine Boosts AR Expression to Trigger Senescence and Halt Proliferation in OSCC Cells
Source: Curr Issues Mol Biol. 2025 Jul 17;47(7):558. doi: 10.3390/cimb47070558 (PMC12293151; doi:10.3390/cimb47070558)
Supplement: Supplementary file 1 [file cimb-47-00558-s001.zip]

Archive with 1 entries (1 files):
- cimb-3701122-supplementary.pdf
